# Supplementary material for: Validation of conventional PCR-like alternative to SARS-CoV-2 detection with target nucleocapsid protein gene in naso-oropharyngeal samples
Source: PLoS One. 2021 Sep 23;16(9):e0257350. doi: 10.1371/journal.pone.0257350 (PMC8459981; doi:10.1371/journal.pone.0257350)
Supplement: S1 Dataset — (XLS) [file pone.0257350.s001.xls]

## Sheet: Planilha1
Sample ID (Intralaboratory)	RT-qPCR result (gold standard)	Conventional PCR	Final result	GenBank Acession
1	not detectable	Negative	Negative
2	detected	Negative	false Negative
3	not detectable	Negative	Negative
4	not detectable	Negative	Negative
5	detected	Positive	Positive
6	detected	Positive	Positive
7	not detectable	Negative	Negative
8	detected	Positive	Positive
9	detected	Positive	Positive
10	detected	Positive	Positive
11	detected	Positive	Positive
12	detected	Positive	Positive
13	detected	Positive	Positive
14	not detectable	Negative	Negative
15	not detectable	Negative	Negative
16	detected	Positive	Positive
17	detected	Positive	Positive
18	detected	Positive	Positive
19	not detectable	Negative	Negative
20	not detectable	Negative	Negative
21	not detectable	Negative	Negative
22	detected	Positive	Positive
23	detected	Positive	Positive
24	not detectable	Negative	Negative
25	detected	Positive	Positive	MW281570
26	not detectable	Negative	Negative
27	not detectable	Negative	Negative
28	detected	Positive	Positive
29	detected	Positive	Positive
30	detected	Positive	Positive
31	not detectable	Negative	Negative
32	detected	Positive	Positive
33	detected	Positive	Positive
34	detected	Positive	Positive
35	not detectable	Negative	Negative
36	detected	Positive	Positive
37	detected	Positive	Positive
38	detected	Positive	Positive
39	detected	Positive	Positive
40	not detectable	Negative	Negative
41	not detectable	Negative	Negative
42	not detectable	Negative	Negative
43	not detectable	Negative	Negative
44	not detectable	Negative	Negative
45	not detectable	Negative	Negative
46	not detectable	Negative	Negative
47	not detectable	Negative	Negative
48	detected	Positive	Positive
49	not detectable	Negative	Negative
50	detected	Positive	Positive
51	not detectable	Negative	Negative
52	detected	Negative	false Negative
53	detected	Positive	Positive
54	not detectable	Negative	Negative
55	not detectable	Negative	Negative
56	detected	Positive	Positive
57	not detectable	Negative	Negative
58	not detectable	Negative	Negative
59	not detectable	Negative	Negative
60	detected	Positive	Positive
61	detected	Positive	Positive
62	detected	Positive	Positive
63	not detectable	Negative	Negative
64	not detectable	Negative	Negative
65	not detectable	Negative	Negative
66	detected	Positive	Positive
67	detected	Positive	Positive
68	detected	Positive	Positive
69	not detectable	Negative	Negative
70	not detectable	Negative	Negative
71	not detectable	Negative	Negative
72	detected	Positive	Positive
73	not detectable	Negative	Negative
74	detected	Positive	Positive
75	detected	Positive	Positive
76	detected	Positive	Positive
77	not detectable	Negative	Negative
78	detected	Positive	Positive
79	not detectable	Negative	Negative
80	detected	Positive	Positive
81	not detectable	Negative	Negative
82	detected	Positive	Positive
83	not detectable	Negative	Negative
84	not detectable	Negative	Negative
85	detected	Positive	Positive
86	detected	Positive	Positive
87	detected	Positive	Positive
88	detected	Positive	Positive
89	not detectable	Negative	Negative
90	detected	Negative	false Negative
91	not detectable	Negative	Negative
92	detected	Positive	Positive
93	not detectable	Negative	Negative
94	not detectable	Negative	Negative
95	not detectable	Negative	Negative
96	detected	Positive	Positive
97	not detectable	Negative	Negative
98	not detectable	Negative	Negative
99	detected	Positive	Positive
100	not detectable	Negative	Negative
101	not detectable	Negative	Negative
102	detected	Positive	Positive	MW281571
103	detected	Positive	Positive
104	detected	Positive	Positive
105	detected	Positive	Positive
106	not detectable	Negative	Negative
107	detected	Positive	Positive
108	not detectable	Negative	Negative
109	detected	Positive	Positive
110	not detectable	Negative	Negative
111	detected	Positive	Positive
112	not detectable	Negative	Negative
113	not detectable	Negative	Negative
114	not detectable	Negative	Negative
115	detected	Positive	Positive
116	detected	Positive	Positive
117	not detectable	Negative	Negative
118	detected	Positive	Positive
119	detected	Positive	Positive
120	detected	Positive	Positive
121	not detectable	Negative	Negative
122	detected	Positive	Positive
123	detected	Positive	Positive
124	detected	Negative	false Negative
125	detected	Positive	Positive
126	detected	Positive	Positive
127	detected	Positive	Positive
128	detected	Positive	Positive
129	detected	Positive	Positive
130	detected	Negative	false Negative
131	not detectable	Negative	Negative
132	not detectable	Negative	Negative
133	detected	Positive	Positive
134	not detectable	Negative	Negative
135	detected	Positive	Positive
136	detected	Positive	Positive
137	not detectable	Negative	Negative
138	detected	Positive	Positive
139	detected	Positive	Positive
140	detected	Positive	Positive
141	detected	Positive	Positive
142	detected	Positive	Positive
143	detected	Negative	false Negative
144	detected	Positive	Positive
145	detected	Positive	Positive
146	detected	Positive	Positive
147	not detectable	Negative	Negative
148	detected	Negative	false Negative
149	detected	Positive	Positive
150	detected	Positive	Positive
151	not detectable	Negative	Negative
152	detected	Positive	Positive
153	detected	Positive	Positive
154	not detectable	Negative	Negative
155	detected	Positive	Positive
156	not detectable	Negative	Negative
157	detected	Positive	Positive
158	detected	Positive	Positive
159	detected	Positive	Positive
160	detected	Positive	Positive
161	detected	Positive	Positive
162	detected	Positive	Positive
163	detected	Positive	Positive
164	detected	Negative	false Negative
165	detected	Positive	Positive
166	detected	Negative	false Negative
167	detected	Positive	Positive
168	detected	Positive	Positive
169	detected	Positive	Positive
170	detected	Positive	Positive
171	detected	Positive	Positive
172	not detectable	Negative	Negative
173	detected	Positive	Positive
174	not detectable	Negative	Negative
175	detected	Positive	Positive
176	not detectable	Negative	Negative
177	not detectable	Negative	Negative
178	not detectable	Negative	Negative
179	not detectable	Negative	Negative
180	not detectable	Negative	Negative
181	detected	Positive	Positive
182	not detectable	Negative	Negative
183	not detectable	Negative	Negative
184	detected	Positive	Positive
185	detected	Negative	false Negative
186	detected	Positive	Positive
187	not detectable	Negative	Negative
188	detected	Positive	Positive
189	detected	Positive	Positive
190	detected	Positive	Positive
191	detected	Positive	Positive
192	detected	Positive	Positive	MW281572
193	detected	Positive	Positive
194	detected	Negative	false Negative
195	detected	Positive	Positive
196	not detectable	Negative	Negative
197	detected	Positive	Positive
198	not detectable	Negative	Negative
199	detected	Positive	Positive
200	not detectable	Negative	Negative
201	not detectable	Negative	Negative
202	detected	Positive	Positive
203	detected	Positive	Positive
204	detected	Positive	Positive
205	not detectable	Negative	Negative
206	not detectable	Negative	Negative
207	not detectable	Negative	Negative
208	detected	Positive	Positive
209	not detectable	Negative	Negative
210	detected	Positive	Positive
211	not detectable	Negative	Negative
212	detected	Positive	Positive
213	detected	Positive	Positive
214	not detectable	Negative	Negative
215	not detectable	Negative	Negative
216	detected	Positive	Positive
217	not detectable	Negative	Negative
218	not detectable	Negative	Negative
219	not detectable	Negative	Negative
220	detected	Positive	Positive
221	not detectable	Negative	Negative
222	detected	Positive	Positive
223	not detectable	Negative	Negative
224	not detectable	Negative	Negative
225	detected	Positive	Positive
226	detected	Negative	false Negative
227	not detectable	Negative	Negative
228	not detectable	Negative	Negative
229	not detectable	Negative	Negative
230	not detectable	Negative	Negative
231	detected	Positive	Positive
232	detected	Positive	Positive
233	detected	Negative	false Negative
234	detected	Positive	Positive
235	not detectable	Negative	Negative
236	not detectable	Negative	Negative
237	not detectable	Negative	Negative
238	detected	Positive	Positive
239	detected	Positive	Positive
240	not detectable	Negative	Negative
241	detected	Positive	Positive
242	detected	Positive	Positive
243	detected	Positive	Positive
244	detected	Positive	Positive
245	not detectable	Negative	Negative
246	not detectable	Negative	Negative
247	not detectable	Negative	Negative
248	not detectable	Negative	Negative
249	not detectable	Negative	Negative
250	not detectable	Negative	Negative
251	not detectable	Negative	Negative
252	not detectable	Negative	Negative
253	detected	Positive	Positive
254	not detectable	Negative	Negative
255	detected	Negative	false Negative
256	not detectable	Negative	Negative
257	detected	Positive	Positive
258	not detectable	Negative	Negative
259	not detectable	Negative	Negative
260	detected	Positive	Positive
261	detected	Positive	Positive
262	not detectable	Negative	Negative
263	detected	Negative	false Negative
264	not detectable	Negative	Negative
265	not detectable	Negative	Negative
266	not detectable	Negative	Negative
267	detected	Positive	Positive
268	detected	Positive	Positive
269	detected	Positive	Positive
270	detected	Positive	Positive
271	not detectable	Negative	Negative
272	not detectable	Negative	Negative
273	not detectable	Negative	Negative
274	detected	Positive	Positive
275	detected	Positive	Positive
276	detected	Positive	Positive
277	detected	Positive	Positive
278	detected	Positive	Positive
279	detected	Positive	Positive
280	detected	Positive	Positive
281	not detectable	Negative	Negative
282	not detectable	Negative	Negative
283	detected	Positive	Positive
284	not detectable	Negative	Negative
285	detected	Positive	Positive
286	detected	Positive	Positive
287	not detectable	Negative	Negative
288	detected	Positive	Positive
289	not detectable	Negative	Negative
290	not detectable	Negative	Negative
291	detected	Positive	Positive
292	detected	Positive	Positive
293	not detectable	Negative	Negative
294	detected	Positive	Positive
295	detected	Positive	Positive
296	detected	Positive	Positive
297	detected	Positive	Positive
298	detected	Positive	Positive
299	detected	Positive	Positive
300	detected	Positive	Positive
301	not detectable	Negative	Negative
302	detected	Positive	Positive
303	not detectable	Negative	Negative
304	detected	Positive	Positive
305	detected	Positive	Positive
306	detected	Positive	Positive
307	not detectable	Negative	Negative
308	not detectable	Negative	Negative
309	detected	Positive	Positive
310	detected	Positive	Positive
311	detected	Positive	Positive
312	detected	Positive	Positive
313	not detectable	Negative	Negative
314	detected	Positive	Positive
315	detected	Positive	Positive
317	not detectable	Negative	Negative
316	detected	Positive	Positive	MW281573
318	detected	Positive	Positive
319	detected	Positive	Positive
320	not detectable	Negative	Negative
321	not detectable	Negative	Negative
322	not detectable	Negative	Negative
323	detected	Positive	Positive
324	detected	Positive	Positive
325	detected	Positive	Positive
326	detected	Positive	Positive
327	not detectable	Negative	Negative
328	not detectable	Negative	Negative
329	detected	Positive	Positive
330	detected	Positive	Positive
331	detected	Positive	Positive
332	not detectable	Negative	Negative
333	not detectable	Negative	Negative
334	not detectable	Negative	Negative
335	detected	Positive	Positive
336	not detectable	Negative	Negative
337	not detectable	Negative	Negative
338	not detectable	Negative	Negative
339	not detectable	Negative	Negative
340	not detectable	Negative	Negative
341	not detectable	Negative	Negative
342	not detectable	Negative	Negative
343	not detectable	Negative	Negative
344	not detectable	Negative	Negative
345	not detectable	Negative	Negative
346	not detectable	Negative	Negative
